# Supplementary material for: Oral Antibacterial Drug Prescribing in Primary Care Out-of-Hours Services: A Scoping Review
Source: Antibiotics (Basel). 2025 Jan 16;14(1):100. doi: 10.3390/antibiotics14010100 (PMC11762489; doi:10.3390/antibiotics14010100)
Supplement: Supplementary file 1 [file antibiotics-14-00100-s001.zip]

Archive with 1 entries (1 files):
- antibiotics-3407244-supplementary.pdf
